# Supplementary material for: Broadly Sarbecovirus-Neutralizing Antibodies Induced by Ancestral SARS-CoV-2 Infection
Source: Viruses. 2025 Sep 23;17(10):1285. doi: 10.3390/v17101285 (PMC12567802; doi:10.3390/v17101285)
Supplement: Supplementary file 1 [file viruses-17-01285-s001.zip]

Archive with 1 entries (1 files):
- viruses-3859047-supplementary.pdf
